# Supplementary material for: Real-time structural motif searching in proteins using an inverted index strategy
Source: PLoS Comput Biol. 2020 Dec 7;16(12):e1008502. doi: 10.1371/journal.pcbi.1008502 (PMC7746303; doi:10.1371/journal.pcbi.1008502)
Supplement: S1 Table — Higher tolerance values lead to higher runtimes. Furthermore, increased tolerance values reduce false negative rate (in comparison to an exhaustive search strategy [20]). We consider hits below 1 Å as biologically meaningful. A tolerance value of 3 does not miss any hits below the threshold. (XLSX) [file pcbi.1008502.s004.xlsx]

## Sheet: Tabellenblatt1
Structural Motif	Tolerance	Structures	Candidates	Hits	Time	First FN	R.M.S.D.	FNR <1 Å
serine protease	1	4577	7052	3498	0.92 s	1hcg	0.72 Å	0.0186
	2	35417	101680	6956	10.49 s	1r6v	1.47 Å	0
	3	86232	576783	12774	83.55 s	4gq2	1.59 Å	0
aminopeptidase	1	57	356	350	0.46 s	N/A	N/A	0
	2	2414	6858	353	2.58 s	N/A	N/A	0
	3	22380	129608	354	14.08 s	N/A	N/A	0
Zinc Finger	1	493	1167	1056	0.13 s	2eou	0.42 Å	0.0852
	2	4740	10268	2423	0.75 s	1gkz	0.83 Å	0.0024
	3	18146	53725	4005	3.07 s	2row	1.23 Å	0
enolase superfamily	1	90	288	288	0.36 s	3mkc	0.89 Å	0.0233
	2	1997	5545	521	2.77 s	3ddm	1.46 Å	0
	3	15444	72063	650	11.44 s	2oz8	1.88 Å	0
enolase (exchanges)	1	266	633	308	0.87 s	3mkc	0.89 Å	0.0562
	2	26181	113178	680	17.71 s	3ddm	1.46 Å	0
	3	89254	1657477	1113	188.13 s	2mys	1.66 Å	0
G-tetrad	1	1064	9932	84	1.10 s	2rsk	1.53 Å	0
	2	2071	833289	114	41.78 s	N/A	N/A	0
	3	2747	8213281	210	281.20 s	N/A	N/A	0
