# Supplementary material for: Real-time structural motif searching in proteins using an inverted index strategy
Source: PLoS Comput Biol. 2020 Dec 7;16(12):e1008502. doi: 10.1371/journal.pcbi.1008502 (PMC7746303; doi:10.1371/journal.pcbi.1008502)
Supplement: S2 Table — Number of returned hits and runtimes as provided by the Fit3D web server [27]. We consider hits below 1 Å as biologically meaningful. Fit3D returns fewer hits due to redundancy filtering (BLASTe-80 target list). (XLSX) [file pcbi.1008502.s005.xlsx]

## Sheet: Sheet1
Structural Motif	Hits <1 Å	Hits	Time
serine protease	473	2,188	146 s
aminopeptidase	51	51	566 s
Zinc Finger	405	1,375	86 s
enolase superfamily	86	179	296 s
enolase (exchanges)	92	413	3,682 s
G-tetrad	0	56	919 s
