# Supplementary material for: Real-time structural motif searching in proteins using an inverted index strategy
Source: PLoS Comput Biol. 2020 Dec 7;16(12):e1008502. doi: 10.1371/journal.pcbi.1008502 (PMC7746303; doi:10.1371/journal.pcbi.1008502)
Supplement: S3 Table — EC numbers, Catalytic Site Atlas [12], and PROSITE [29] identified PDB structures with the same functional annotation as the reference structure of the serine protease example (PDB ID 4cha). (XLSX) [file pcbi.1008502.s006.xlsx]

## Sheet: Sheet1
Resource	ID	Entries	FNR (tolerance 1)	FNR (tolerance 2)	FNR (tolerance 3)
EC	3.4.21.1	70	0.971429	1	1
Catalytic Site Atlas	387	3948	0.91844	0.934397	0.93693
PROSITE	PS50240	2118	0.919263	0.936261	0.939093
